# Supplementary material for: What is the economic burden of delayed axial spondyloarthritis diagnosis in the UK?
Source: Rheumatology (Oxford). 2025 Apr 25;64(9):4913–20. doi: 10.1093/rheumatology/keaf226 (PMC12407237; doi:10.1093/rheumatology/keaf226)
Supplement: keaf226_Supplementary_Data [file keaf226_supplementary_data.zip]

Archive with 3 entries (2 files):
- keaf226_Supplementary_Data/
- keaf226_Supplementary_Data/rhe-24-2732-File002.docx
- keaf226_Supplementary_Data/rhe-24-2732-File003.docx
